# Supplementary material for: An unexpected effect of TNF-α on F508del-CFTR maturation and function
Source: F1000Res. 2015 Sep 2;4:218. Originally published 2015 Jul 10. [Version 2] doi: 10.12688/f1000research.6683.2 (PMC4648213; doi:10.12688/f1000research.6683.2)
Supplement: Raw data for Bitam et al., 2015 ‘An unexpected effect of TNFα on F508del-CFTR maturation and function.’ — Raw dataset 1: HeLa cells stably transfected with the plasmid F508del-CFTR were used in this experiment. a) The first lane represents F508del-CFTR HeLa cells non-treated. The second lane represents F508del-CFTR HeLa cells treated with TNFa at 50ng/ml for 10 min. The third lane represents F508del-CFTR HeLa cells treated with TNFa at 50ng/ml for 3h.The fourth lane represents F508del-CFTR HeLa cells treated with TNFa at 50ng/ml for 24h. The fifth lane is not relevant for this experiment. The last lane represents HeLa cells non transfected with markers of weight. The anti-CFTR used is MM-13-4 (mouse antibody). b) The membrane has been stripped and the a-tubulin has been used. This is represented by the second western blot. Stripping procedure: after the first detection of CFTR proteins on the blot, the nitrocellulose membrane is incubated for 30 min in a stripping buffer containing 2% SDS, 625mM TRIS pH 6.7, then the membrane is washed 3 times with PBS during 10 minutes. Next, the membrane is blocked again as described in the protocol of western blot, followed by the use of new first antibody and detected as described in the protocol of western blot. Raw dataset 2: First sheet: Raw data for Figure 1B HeLa cells stably transfected with the plasmid F508del-CFTR were used in this experiment. · The first table (in orange) represents F508del-CFTR HeLa cells non-treated. The lane A represents the number of the experiment, for the table orange: 8 experiments have been done. The intensity of band C and band B have been quantified with ImageJ software (see methods for version). The intensities measured are shown in the column C and D. The column E represents the ratio: intensity of the band C/ (intensity of band B+ intensity of band C). The square G5 represents the mean of C/C+B. The square G6 represents the SD of the mean. · The second table (yellow) presents the individual values obtained in F508del-CFTR HeLa cells treated with TNFa at 50ng/ml for 10’. · The third table (bleu) [file f1000research-4-7555-s0000.tgz › Fig_9_B_raw_data.xlsx]

## Sheet: Feuil1
10 min 50 ng/ml TNFa I CFTR/C (pA/pF)
cell number	-100 mV	-80 mv	-60 mv	-40 mV	-20 mv	0 mv	20 mv	40 mv	60 mV	80 mV
1	-340.615	-270.485	-195.782	-128.936	-63.1909	1.45745	65.9418	129.432	193.812	258.762
2	-325.532	-234.055	-151.418	-81.5357	-21.3563	31.9187	80.8849	126.988	172.868	220.689
3	-23.7672	-21.343	-16.7627	-11.6153	-5.55496	0.995338	7.83873	14.7034	21.8658	28.8074
4	-217.773	-174.65	-128.529	-82.689	-36.3046	9.83249	55.5103	101.368	147.019	193.014
5	-40.5451	-34.1238	-26.7522	-18.0391	-8.9556	0.672795	10.2777	19.5962	28.6203	38.3709
6	-59.1615	-48.5964	-36.9911	-24.7357	-11.606	1.50112	14.6654	27.3377	40.1415	53.1793
7	-38.3701	-31.4989	-23.9185	-15.5879	-7.9339	-0.481027	6.37112	12.7796	19.1295	24.2471
8	-37.2936	-31.797	-25.4076	-18.8575	-11.0802	-2.89412	5.82867	14.7499	23.7439	33.0358
mean	-135.382	-105.819	-75.6951	-47.7496	-20.7478	5.37534	30.9148	55.8694	80.9	106.263
sem	-47.8649	-37.4125	-26.7623	-16.882	-7.33546	1.90047	10.93	19.7528	28.6025	37.5697
50 + GF I CFTR/C (pA/pF)
cell number	-100 mV	-80 mv	-60 mv	-40 mV	-20 mv	0 mv	20 mv	40 mv	60 mV	80 mV
1	-12.4092	-10.4715	-8.34612	-5.48709	-2.5432	0.549721	3.75946	7.05291	11.3016	14.9061
2	-22.1726	-19.1317	-15.1029	-10.358	-5.14915	0.512083	6.22258	12.0751	18.539	24.6203
3	-15.9478	-13.7017	-10.8974	-7.43597	-3.74947	0.087314	4.16233	8.44757	12.695	16.9362
4	1.39032	1.3963	1.38592	1.39296	1.3733	5.86484	1.49498	1.42941	1.46033	1.45371
5	-33.857	-29.7221	-22.5435	-15.5806	-7.23695	1.6708	10.5247	19.4194	28.3966	36.5672
6	-32.7454	-28.4728	-22.3937	-15.308	-7.77891	0.565123	9.35721	18.2159	27.539	37.0598
mean	-19.2903	-16.6839	-12.9829	-8.79612	-4.18073	1.54165	5.92021	11.1067	16.6553	21.9239
sem	-7.87522	-6.81118	-5.30026	-3.591	-1.70678	0.629375	2.41692	4.53429	6.79948	8.95039
